# Supplementary material for: Enteric Methane Emission in Livestock Sector: Bibliometric Research from 1986 to 2024 with Text Mining and Topic Analysis Approach by Machine Learning Algorithms
Source: Animals (Basel). 2024 Nov 4;14(21):3158. doi: 10.3390/ani14213158 (PMC11545165; doi:10.3390/ani14213158)
Supplement: Supplementary file 1 [file animals-14-03158-s001.zip]

Archive with 1 entries (1 files):
- animals-3244258-supplementary.pdf
